# Supplementary material for: Rapid Gene Family Evolution of a Nematode Sperm Protein Despite Sequence Hyper-conservation
Source: G3 (Bethesda). 2017 Nov 21;8(1):353–62. doi: 10.1534/g3.117.300281 (PMC5765362; doi:10.1534/g3.117.300281)
Supplement: Supplementary file 3 [file 353FileS1.txt]

#!/bin/bash
#
# This script will run PhyML on master alignment
#  of MSP nucleotide sequences. PhyML will take an input
#  tree and optimize branch lengths and rate parameters
#  but not the tree topology.
#


PhyML="path/to/PhyML"        # location of PhyML command line program
PhyML="phyml"
alignment=file_name.phy      # sequence alignment file name
substitutionModel=TN93       # nucleotide substitution model
nucFrequencies=e             # input 'e' for empirical or 'm' to calculate ML frequencies
rateCats=4                   # number of substitution rate categories
bootstrap="-1"               # compute aLRT statistics: 
                             #   2 * (log[likelihood ML tree] - log[likelihood of next-most-likely without clade of interest])
shapeParam=e                 # shape parameter for gamma distribution 
params=tlr                   # optimize branch lengths and rates
search="SPR"                 # Tree search by subtree pruning and regrafting
nstarts="5"                  # Run algorithm n times, starting with random trees (avoids getting stuck at local maximum)


$PhyML --input $alignment --datatype nt --sequential \
  -m $substitutionModel \
  -f $nucFrequencies \
  --nclasses $rateCats \
  --alpha $shapeParam \
  -s $search \
  -o $params --n_rand_starts $nstarts
